# Supplementary material for: Osteology Supports a Stem-Galliform Affinity for the Giant Extinct Flightless Bird Sylviornis neocaledoniae (Sylviornithidae, Galloanseres)
Source: PLoS One. 2016 Mar 30;11(3):e0150871. doi: 10.1371/journal.pone.0150871 (PMC4814122; doi:10.1371/journal.pone.0150871)
Supplement: S1 File — (XLSX) [file pone.0150871.s001.xlsx]

## Sheet: Alectura
	Taxon	Cat.No	Fem TLength	Fem PW	Fem SW	Fem DW	Tib TLength	Tib PW1	Tib Swmid	Tib DW	Tib DLC	Tib DMC	TMT TLength	TMT PW	TMT PD	TMT DW	TMT DMCot	TMT SW1 min	TMT SW2	TMT SD1	TMT SD2	TMT DTM3	TMT WTM3
	Alectura lathami	SAM B46568	95.9	21	9.6	19.2	137.4	17.5	7.7	14.5	13.2	14.1	92.6	16.3	14.6	17.5	9.3	7	8.9	4.5	4.4	7.2	6.6
	Alectura lathami	MV R2209	91.18	19.57	9.16	17.08	138.28	14.84	8.27	13.69	12.73	13.18	97.09	15.57	13.25	16.41	8.16	8.81	8.32	4.51	4.14	7.31	6.06
	Alectura lathami	MV R4288	97.09	22.06	9.89	20.09	146.24	15.85	8.19	15.47	13.39	13.68	101.92	17.05	14.15	17.36	9.28	7.19	9.96	4.68	4.54	7.69	6.59
	Alectura lathami	MV B19290	96.51	22.06	9.75	20.16	138.96	15.92	7.65	15.79	14.13	15.02	95.42	17.26	17.69	17.66	9.19	7.51	8.61	4.28	4.39	6.97	6.81
	Alectura lathami	MV B11471	89.85	20.36	9.36	19.03	128.05	15.15	8.11	14.44	13.04	13.34	86.84	15.68	13.59	16.56	8.23	7.45	7.95	4.51	4.49	7.25	6.11
	Alectura lathami	MV B23648	100.25	23.06	9.88	20.93	142.62	18.45	8.48	15.61	13.74	14.38	100.61	17.09	14.84	18.45	8.84	8.29	9.48	5.04	4.83	7.01	7.16
	Alectura lathami	QM O27852	96.3	21.7	9.5	20.5	138	17.1	8.2	15.1	12.9	13.9	93.9	16.9	14.5	17.5	9.4	6.8	8.7	4.7	4.5	7.7	6.9
	Alectura lathami	QM O27218	90.1	19.9	8.6	18.7	132.7	16.4	7.8	14.4	13	13.5	92.6	15.6	13.6	16.3	9	6.5	8.5	4.8	4.4	7.5	6.2
	Alectura lathami	QM O27843	89.9	19.3	9.2	18.9	130.3	16.4	7.6	14.2	12.1	13.3	88.9	15.1	13.9	15.6	8.8	6.2	8.3	4.1	3.6	6.7	6.2
	Alectura lathami	QM O27844	93.2	20.4	9.9	18.9	136.5	17	8.1	14	12.9	13.8	91.8	15.8	14.9	16.8	9.2	6.8	8.7	4.4	4.3	7.3	6.4
	Alectura lathami	MV B23649	91.3	19.1	9.8	19.2	132.4	16.1	7.7	14.1	12.1	13.3	89.4	15.6	13.8	15.5	9.4	7.2	7.5	6.6	3.7	6.7	6.2
	Alectura lathami	MV B23650	89.4	19.8	10.2	18	130.6	14.8	7.7	13.6	11.9	12.6	89.4	14.8	13	15.7	7.8	7.3	7.8	4.2	3.8	6.6	6
			Fem TLength	Fem PW	Fem SW	Fem DW	Tib TLength	Tib PW1	Tib Swmid	Tib DW	Tib DLC	Tib DMC
		Mean	93.415	20.6925	9.57	19.2242	136.004	16.2925	7.95833	14.575	12.9275	13.675
		Standard Deviation	3.64304	1.27246	0.43541	1.078	5.37295	1.0997	0.297439	0.745246	0.665926	0.630851
		Minimum	89.4	19.1	8.6	17.08	128.05	14.8	7.6	13.6	11.9	12.6
		Maximum	100.25	23.06	10.2	20.93	146.24	18.45	8.48	15.79	14.13	15.02
		Count	12	12	12	12	12	12	12	12	12	12
		TMT TLength		TMT PW	TMT PD	TMT DW	TMT DMCot	TMT SW1 min	TMT SW2	TMT SD1	TMT SD2	TMT DTM3	TMT WTM3
		Mean	93.3733	16.0625	14.3183	16.7783	8.88333	7.25417	8.56	4.69333	4.2575	7.16083	6.43583
		Standard Deviation	4.68689	0.832773	1.22433	0.931751	0.539804	0.723859	0.685287	0.655332	0.37497	0.373593	0.373691
		Minimum	86.84	14.8	13	15.5	7.8	6.2	7.5	4.1	3.6	6.6	6
		Maximum	101.92	17.26	17.69	18.45	9.4	8.81	9.96	6.6	4.83	7.7	7.16
		Count	12	12	12	12	12	12	12	12	12	12	12

## Sheet: main data
A - size std by FemL
Taxon	Cat.No	Fem TLength	Fem PW	Fem SW	Fem DW	Tib TLength	Tib PW1	Tib Swmid	Tib DW	Tib DLC	Tib DMC	TMT TLength	TMT PW	TMT PD	TMT DW	TMT DMCot	TMT SW1 min	TMT SW2	TMT SD1	TMT SD2	TMT DTM3	TMT WTM3	Phal 1.1 Tlength	Phal 1.1 PW	Phal 1.1 PD	Phal 1.1DW	Phal 1.1 DD	Phal 1.2 Tlength	Phal 1.2 PW	Phal 1.2 PD	Phal 1.2 SW	Phal 1.2 SD	Phal 2.1 Tlength	Phal 2.1 PW	Phal 2.1 PD	Phal 2.1 DW	Phal 2.1 DD	Phal 3.1 Tlength	Phal 3.1 PW	Phal 3.1 PD	Phal 3.1 DW	Phal 3.1 DD	Phal 3.4 Tlength	Phal 3.4 PW	Phal 3.4 PD	Phal 3.4 SW	Phal 3.4 SD	Phal 4.1 Tlength	Phal 4.1 PW
Sylviornis mean individual	mean	193.002	56.2	21.6	53	269	42.1	19.6	34.7	29.8	36.3	157.8	37.3	36.5	42.2	24.5	17.4	19.5	11.8	10.5	20.1	16.6	34.4	11.3	8.7	8.3	8.1	20.9	7.7	10.1	5.9	8.2	36.2	15	12.9	11.3	10	37.5	18.5	15.9	14.1	10.9	23.3	9.5	11	8.3	8.1	25.2	15.9
Alectura lathami	SAM B46568	95.9	21	9.6	19.2	137.4	17.5	7.7	14.5	13.2	14.1	92.6	16.3	14.6	17.5	9.3	7	8.9	4.5	4.4	7.2	6.6	22.7	7.3	4.5	4.4	4.1	19.9	4.3	6.3	2.6	2.7	24.2	6.8	6.2	4.5	4.4	23.4	7.2	7.2	5	4.7	20.7	4.7	5.8	3.2	2.8	17.1	6.6
Alectura lathami	MV B19290	96.51	22.06	9.75	20.16	138.96	15.92	7.65	15.79	14.13	15.02	95.42	17.26	17.69	17.66	9.19	7.51	8.61	4.28	4.39	6.97	6.81	24.99	7.55	5.37	4.64	4.14	21.17	4.06	4.41	4.44	3.66	24.71	7.49	6.79	4.99	4.63	24.05	7.84	7.79	5.46	4.98	23.76	4.88	4.92	5.66	4.04	17.49	6.33
Alectura lathami	MV B11471	89.85	20.36	9.36	19.03	128.05	15.15	8.11	14.44	13.04	13.34	86.84	15.68	13.59	16.56	8.23	7.45	7.95	4.51	4.49	7.25	6.11	22.01	6.95	4.35	4.82	4.21	18.47	4.49	4.58	3.27	3.18	22.75	6.61	5.07	4.32	4.33	21.76	7.03	6.64	4.94	4.66	19.82	4.49	4.68	3.96	3.09	15.84	6.37
Alectura lathami	QM O27852	96.3	21.7	9.5	20.5	138	17.1	8.2	15.1	12.9	13.9	93.9	16.9	14.5	17.5	9.4	6.8	8.7	4.7	4.5	7.7	6.9	23.2	6.8	4.5	4.5	4.3	20.1	4.3	6.6	2.7	2.9	24.1	7.5	6.2	4.7	4.7	22.9	7.4	7.4	5.2	5.2	21.3	4.8	6.3	3.3	3	17	6.7
Alectura lathami	QM O27218	90.1	19.9	8.6	18.7	132.7	16.4	7.8	14.4	13	13.5	92.6	15.6	13.6	16.3	9	6.5	8.5	4.8	4.4	7.5	6.2	22.1	7	4.7	4.1	3.9	16.7	4.1	6.1	3.1	2.8	22.6	6.1	5.8	4.3	4.6	21.4	6.6	6.9	5	5.1	18.5	4.2	5.7	3.4	2.8	15.6	6.1
Alectura lathami	QM O27843	89.9	19.3	9.2	18.9	130.3	16.4	7.6	14.2	12.1	13.3	88.9	15.1	13.9	15.6	8.8	6.2	8.3	4.1	3.6	6.7	6.2	21.5	6.5	4.2	3.9	3.7	16	3.6	5.9	2.3	2.7	22.5	6.2	5.8	4.3	4.2	22.2	6.5	6.5	5	4.7	17.1	4.1	5.6	2.6	2.7	15.3	6
Alectura lathami	QM O27844	93.2	20.4	9.9	18.9	136.5	17	8.1	14	12.9	13.8	91.8	15.8	14.9	16.8	9.2	6.8	8.7	4.4	4.3	7.3	6.4	22.5	7.5	4.6	4.5	4.1	20.5	4	6.7	2.7	2.8	23.7	6.5	6.5	4.5	4.7	23.2	7	7.1	5.2	5.1	20.8	4.7	6.1	3.3	2.9	17.4	6.4
Gallus gallus	NMV B.6363	90.09	21.64	9.11	18.88	127.09	16.99	8.59	13.93	14.19	15.63	85.76	16.32	16.36	16.48	9.01	9.45	9.85	6.75	4.64	8.78	6.53	14.52	5.13	3.94	4.16	3.11	10.71	3.63	3.48	2.65	2.92	19.98	6.93	5.28	4.73	4.41	20.64	8.78	8.06	5.96	5.34	13.51	4.41	4.37	3.19	3.91	14.99	6.65
Gallus gallus	NMV B.25087	90.68	20.31	8.77	18.13	121.67	15.19	7.49	13.27	13.35	14.59	84.72	16.11	15.04	15.54	8.65	9.11	9.59	6.22	4.28	7.65	6.62	14.16	5.23	4.15	3.71	2.86	9.39	3.49	3.61	2.71	3.05	19.08	5.94	4.94	4.42	4.06	19.44	8.09	6.73	6.03	4.86	13.37	4.11	4.39	3.25	3.57	13.07	6.39
Gallus gallus	SAM B11484	102.7	21	11.4	23	149.5	20.4	10.9	17.9	16.3	18.8	103.5	20.5	19	19.1	12.1	10.3	11.4	6.6	6.6	9.2	7.8	18.4	6	4.3	4.4	3.1	12.5	4.1	5.9	2.5	3.3	25.1	7.7	6.4	5.5	4.8	25.5	8.8	9	6.4	5.5	15.3	5.1	5.6	2.7	3.8	16.5	7.2
Gallus gallus	SAM B46451	96.7	17.8	9	19.8	136.3	16.5	8.7	14.8	14.2	15.4	89.2	16.6	15.9	15.9	9.1	7.7	8.9	5.1	4.2	7.8	6.2	14.9	4.8	3.9	3.6	2.6	8.8	3.4	5.1	2.2	3.2	21.3	6.2	5.6	4.8	3.8	22.3	8	7.3	5.6	4.5	13.5	4.1	5.7	2.8	3.5	14.8	6.6
Gallus gallus	SAM B58499	85.5	18	8	18.3	120.3	16.1	8.1	13.8	13.1	15.1	79.6	16.2	15	15.6	8.7	7.5	8.6	5.3	4.2	7.5	6	14	4.5	3.8	2.9	2.5	8.5	3.2	4.6	1.8	2.3	19.2	5.9	5.2	4.4	3.6	20.1	7.4	7.2	4.9	4.6	12.9	3.8	5.4	2.5	3.2	13.7	6
Gallus gallus	QM O29536	89.8	16.9	8	18.7	129.2	16.1	8	14.2	13.7	15	86.1	16.6	15	15.5	9.8	8.4	9.3	5.5	4.7	7.6	5.8	14.1	5.9	4	4.3	2.8	10.1	3.9	5.2	2.3	2.8	19.9	6.4	5.5	4.2	3.9	20	8.1	7.2	4.9	4.5	11.6	3.8	5	2.4	3.2	13.8	6.5
Eupiloa wallacei	USNM 558275	61.7	12.1	5.1	12.9	89.1	10.4	5.1	9.1	7.7	8.1	60.1	10.5	10.8	12.3	5.6	4.5	5.3	3.3	3.1	5.3	4.3	20.5	6.3	3.7	3.2	3.4	?	?	?	?	?	19	5.5	4.4	3.3	3.9	15.6	5.1	5.1	3.5	3.7	17.5	3.5	3.5	2.4	2.2	12.8	5
Talegalla fuscirostris	KMNH 97007	84.2	17.7	8.5	17	121.4	14.5	6.7	13.2	11.7	11.8	81.9	14.3	12.2	14.2	8	5.7	7.1	3.9	3.8	8	7.1	20.1	6.6	4.1	3.9	3.2	14.5	3.5	4.7	2.4	2.6	19.5	5.6	5.4	3.9	3.7	19.5	6	6.4	4.3	4.4	16.3	3.8	4.6	2.5	2.6	13.8	6.1
Macrocephalon maleo	1871.7.21.1	91.5	18.3	8	17.6	131.1	16.9	7.5	14.4	13.2	14.1	90.8	15.8	14.5	16.2	9.3	5.6	7.6	4.1	4.1	6.9	5.2	20.4	6.3	4.9	4	3.1	13.2	4.1	3.5	1.8	2.4	?	6.3	5.4	?	?	?	6.2	6.4	?	?	14.4	?	3.4	2	2	?	?
Macrocephalon maleo	USNM 225130	89.5	18.2	7.9	18.3	131.6	16	8.2	14.5	13	14	88.3	16.7	14	17.1	9.3	6.6	8	4.3	4.1	7.3	?	23.5	6	4.8	4.1	3.3	?	?	?	?	?	24	6.3	5.4	4.6	4.2	24.4	7.1	6.6	5.1	4.5	14.4	?	?	2.6	2.7	17.7	6.4
Macrocephalon maleo	1897.7.20.97	90.2	18.1	7.8	17.3	128.6	14	7.6	13.1	12.6	13.2	88	14.8	13.8	15.7	8.4	6	7.8	4	4	6.9	5.2	23.9	5.8	4.4	3.5	3.2	13.9	3.5	3.5	2.2	2.6	23.3	5.7	4.8	4	4	23.8	6.7	6.2	4.5	4.6	13.3	4.2	3.5	1.9	2.1	18	5.8
Leipoa ocellata	SAM B48765	84.8	20.5	9	19	123.4	16.6	8.6	13.8	12.8	14.1	74.1	15.3	15	17.1	9.4	7.7	9.8	4.7	4.6	7.3	6.3	17.7	7.3	4.3	4.7	3.8	17.2	5.1	6.7	2.7	2.8	19.5	6.9	6.1	4.6	5	18.9	6.8	6.8	4.8	4.8	20	5.3	5.9	3	2.6	14	6.8
Leipoa ocellata	SAM B48526	81.3	21.5	10	19.3	112.8	16.1	7.7	13.7	13	14.2	67.8	15.9	14.8	16.7	9.4	7.2	8.8	4.2	4.3	7	6.2	17.4	7.3	4.5	4.5	3.7	14.9	4.8	6.7	2.3	2.8	18.5	6.9	5.9	4.8	5	18	6.7	6.6	5.1	5	17.6	5.2	5.6	2.6	2.5	13.2	6
Leipoa ocellata	SAM B47825	90.5	21.5	8.9	19	134.1	16.8	7.7	14.3	14.3	15.1	79.2	15.8	15	16.4	9.1	6.8	8.9	4.8	4.7	7.3	6.4	19.3	7.8	4.5	4.9	3.7	16.2	5.1	7	2.1	2.8	21.1	7.5	6.2	4.8	5.1	19.8	7.4	6.6	4.7	5	18.6	5.4	6.1	2.6	2.4	14.9	6.1
Leipoa ocellata	SAM B5039	83.6	19.1	8.6	19	123.2	16.5	7.6	13.4	12.9	13.8	74.4	14.8	14.1	16.8	8.6	6.7	8.5	4.1	4.3	6.9	6.7	17.2	7.7	4.4	4.3	3.8	16.5	4.6	7.3	2.1	2.7	19.7	6.9	6.5	4.9	5.1	18.4	7.1	7.7	5.2	5.1	18.1	5.3	5.5	3	2.7	13.9	6.4
Leipoa ocellata	SAM B1094	88.4	19.1	7.9	18.4	128.7	16.6	7.8	14.6	13.3	14.5	77.9	15.5	14.2	16.6	9.5	7	8.9	4.6	4.4	7.1	6.5	18.5	7.9	4.8	4.5	3.9	16.9	5.5	7	2.4	2.8	20.4	7.1	5.7	4.9	4.9	19.4	7.2	6.5	4.9	4.8	16.3	5.5	6	3.1	2.9	14.1	6.3
Leipoa ocellata	SAM B414	83.6	19.5	8.6	18.3	121.4	16.7	7.9	14.2	13.2	14.7	73.7	15.8	15.2	17.1	9.6	7.1	9.1	4.5	4.7	7.4	6.4	18	8.2	4.9	4.5	3.7	16.4	4.9	7.1	2.6	2.8	20.4	7.3	6.3	4.8	5.1	18.8	7.3	7.2	5.1	4.8	17.2	5.6	5.5	3.1	2.6	14.3	6.5
Leipoa ocellata	SAM B11482	84.1	20.4	8.1	18.4	120.9	15.6	6.5	13.7	13.2	14.5	71.9	15.2	14.5	16.8	9.3	6.6	8.6	3.9	4.1	7	6.2	17.4	7.5	4.4	4.9	3.6	15	4.8	6.2	2.2	2.5	19.4	6.6	5.8	4.7	4.7	18.7	6.9	6.7	4.8	4.55	17	5	5.2	2.5	2.3	14.6	6.1
Leipoa ocellata	SAM B55458	85.8	20.6	8.15	18.5	115.7	16.5	7.8	13.3	12.6	14.1	70.2	14.8	14.5	16.2	8.8	7.28	9	4.5	4.5	7.3	5.7	16.7	7.2	4.6	4.8	3.5	14.6	4.7	6	2.4	2.3	18.5	6.6	5.9	4.5	4.7	18.3	6.4	6.3	4.9	4.7	15.3	4.7	5.2	2.6	2.3	13.4	5.8
Leipoa ocellata	SAM B55528	88.4	18.9	8.9	18.7	126.8	16.3	8.5	13.9	13	13.9	76.3	15	14.1	16.8	9.1	7.4	9.4	4.6	4.4	6.9	5.9	18.7	7.9	4.7	4.9	3.6	16.1	5.4	6.6	2.4	2.5	19.5	7.3	6.1	4.5	4.8	18.7	6.9	6.6	4.9	4.4	18.7	5.3	5.7	2.8	2.5	13.8	6.2
Leipoa ocellata	SAM B49461	82.7	20.7	8.5	18.7	120.2	16.5	7.6	13.5	12.7	14.1	73.6	15.3	14.2	16.8	9.3	7.2	8.7	4.7	4.6	7.1	6.3	18.2	7.8	4.5	5.2	3.8	15.5	4.6	6.4	2.1	2.7	19.3	7.1	6	4.8	5	18.5	7.1	6.4	4.9	4.8	17.9	4.6	5.5	2.9	2.7	14	6
Leipoa ocellata	SAM B58520	83.7	20.4	8.3	18.9	115.9	16.4	7.2	13.1	12.3	13.3	71.3	14.3	13.9	15.9	7.9	6.2	8.1	4.3	4.3	6.3	5.6	17.4	7	4.3	4.7	3.5	14.8	4.7	6.3	2.2	2.4	18.8	6.7	5.5	4.6	4.5	17.8	6.5	6.1	4.8	4.1	16.3	4.6	5.2	2.7	2.3	13.3	5.5
Megapodius eremita	NMV B.20648	64.6	13.1	6.1	14.5	93.8	11.8	5.6	10.7	9.2	9.4	63.1	11.5	11.6	12.9	7.1	5.1	6.7	3.5	3.7	5.2	4.9	20.6	6.5	3.8	3.4	3.5	19.4	3.7	5.7	2.5	1.8	18.7	5.6	4.9	3.4	3.9	16.1	5.6	5.1	3.6	3.8	17.6	3.7	4.5	2.8	1.7	12.5	5
Megapodius reinwardt	ANWC 22869	74.9	17.1	7.9	16.6	113.9	13.5	7	12.3	11.4	11.4	75.6	13.9	14.3	14.2	8	6.3	7.4	4	4.1	5.7	5.6	24.5	6.7	4.1	4.1	3.7	20	4.7	5.2	4.1	2.4	22.1	6.3	5.1	4	4.2	18.8	6.5	6.4	4.5	4.2	20	4.2	5	3.4	2.1	15.1	6.1
[truncated: 61 more columns]

## Sheet: Leiopoa
A - size std by FemL	yellow is measured by THW
Taxon	Cat.No	Fem TLength	Fem PW	Fem SW	Fem DW	Tib TLength	Tib PW1	Tib Swmid	Tib DW	Tib DLC	Tib DMC	TMT TLength	TMT PW	TMT PD	TMT DW	TMT DMCot	TMT SW1 min	TMT SW2	TMT SD1	TMT SD2	TMT DTM3	TMT WTM3
Leipoa ocellata	SAM B48765	84.8	20.5	9	19	123.4	16.6	8.6	13.8	12.8	14.1	74.1	15.3	15	17.1	9.4	7.7	9.8	4.7	4.6	7.3	6.3
Leipoa ocellata	SAM B48526	81.3	21.5	10	19.3	112.8	16.1	7.7	13.7	13	14.2	67.8	15.9	14.8	16.7	9.4	7.2	8.8	4.2	4.3	7	6.2
Leipoa ocellata	SAM B47825	90.5	21.5	8.9	19	134.1	16.8	7.7	14.3	14.3	15.1	79.2	15.8	15	16.4	9.1	6.8	8.9	4.8	4.7	7.3	6.4
Leipoa ocellata	SAM B58560			8.2	18.9	117.6	16	7.7	13.8	12.5	14	71.6	15.7	14.7	16.7	9.2	6.8	9.1	4.6	4.7	6.7	6.3
Leipoa ocellata	SAM B5039	83.6	19.1	8.6	19	123.2	16.5	7.6	13.4	12.9	13.8	74.4	14.8	14.1	16.8	8.6	6.7	8.5	4.1	4.3	6.9	6.7
Leipoa ocellata	SAM B1094	88.4	19.1	7.9	18.4	128.7	16.6	7.8	14.6	13.3	14.5	77.9	15.5	14.2	16.6	9.5	7	8.9	4.6	4.4	7.1	6.5
Leipoa ocellata	SAM B414	83.6	19.5	8.6	18.3	121.4	16.7	7.9	14.2	13.2	14.7	73.7	15.8	15.2	17.1	9.6	7.1	9.1	4.5	4.7	7.4	6.4
Leipoa ocellata	SAM B11482	84.1	20.4	8.1	18.4	120.9	15.6	6.5	13.7	13.2	14.5	71.9	15.2	14.5	16.8	9.3	6.6	8.6	3.9	4.1	7	6.2
Leipoa ocellata	SAM B55458	85.8	20.6	8.15	18.5	115.7	16.5	7.8	13.3	12.6	14.1	70.2	14.8	14.5	16.2	8.8	7.28	9	4.5	4.5	7.3	5.7
Leipoa ocellata	SAM B55528	88.4	18.9	8.9	18.7	126.8	16.3	8.5	13.9	13	13.9	76.3	15	14.1	16.8	9.1	7.4	9.4	4.6	4.4	6.9	5.9
Leipoa ocellata	SAM B49461	82.7	20.7	8.5	18.7	120.2	16.5	7.6	13.5	12.7	14.1	73.6	15.3	14.2	16.8	9.3	7.2	8.7	4.7	4.6	7.1	6.3
Leipoa ocellata	SAM B51215		20.7		18.2	124.7	16.6	7.4	13.6	12.6	14.3	73.4	15.1	14.6	16.8	9.1	7	8.4	4.7	4.5	7.1	5.9
Leipoa ocellata	SAM B58520	83.7	20.4	8.3	18.9	115.9	16.4	7.2	13.1	12.3	13.3	71.3	14.3	13.9	15.9	7.9	6.2	8.1	4.3	4.3	6.3	5.6
		Fem TLength	Fem PW	Fem SW	Fem DW	Tib TLength	Tib PW1	Tib Swmid	Tib DW	Tib DLC	Tib DMC
	Mean	85.1727	20.2417	8.59583	18.7154	121.954	16.4	7.69231	13.7615	12.9538	14.2
	Standard Deviation	2.81286	0.893876	0.564261	0.333782	5.8503	0.32914	0.525137	0.41741	0.502685	0.445346
	Minimum	81.3	18.9	7.9	18.2	112.8	15.6	6.5	13.1	12.3	13.3
	Maximum	90.5	21.5	10	19.3	134.1	16.8	8.6	14.6	14.3	15.1
	Count	11	12	12	13	13	13	13	13	13	13
		TMT TLength	TMT PW	TMT PD	TMT DW	TMT DMCot	TMT SW1 min	TMT SW2	TMT SD1	TMT SD2	TMT DTM3	TMT WTM3
	Mean	73.4923	15.2692	14.5231	16.6692	9.1	6.99846	8.86923	4.47692	4.46923	7.03077	6.18462
	Standard Deviation	3.09986	0.473259	0.406517	0.335123	0.452769	0.386045	0.440425	0.271274	0.188788	0.295479	0.321056
	Minimum	67.8	14.3	13.9	15.9	7.9	6.2	8.1	3.9	4.1	6.3	5.6
	Maximum	79.2	15.9	15.2	17.1	9.6	7.7	9.8	4.8	4.7	7.4	6.7
	Count	13	13	13	13	13	13	13	13	13	13	13
