# Supplementary material for: Osteology Supports a Stem-Galliform Affinity for the Giant Extinct Flightless Bird Sylviornis neocaledoniae (Sylviornithidae, Galloanseres)
Source: PLoS One. 2016 Mar 30;11(3):e0150871. doi: 10.1371/journal.pone.0150871 (PMC4814122; doi:10.1371/journal.pone.0150871)
Supplement: S3 File — (NEX) [file pone.0150871.s003.nex]

#NEXUS

BEGIN DATA;
	DIMENSIONS  NTAX=38 NCHAR=285;
	FORMAT DATATYPE = STANDARD GAP = - MISSING = ? SYMBOLS = "  0 1 2 3 4";
	MATRIX
	Anhima_cornuta             2000111000011010021101010001100101011111100101011110100010110003000102200100100001000210100001101100000000100110111-1000000000?00020-00100000011000110111101200100-01100011000110011001100000010001100100101001001011101000010100001101001101012102100002001100112002210010100000001010000001
	Anseranas_semipalmata      0110121100011?1010110100100221021101111110221101101010000001011310011201011111001100001000000110020000001100011100001000000000000000-00000000011000000111001010110100000000001110011011100001100000000100100001000011100000001000001101000010011102100002000000000011110000100011000020000002
	Dendrocygna_eytoni         211112111002021010110100100221021101111110221101111010001001011310011101001011111000011110002100110000111201011001011101010000100000-00010110011000000110001120200100000001101111012011000111000000000100100001011011001000011100001101000000012102100002001000021013110010111101001120000003
	Cereopsis_novaehollandiae  211112111012211110110100000220021101111110021101110110001011011311011200001010111100021000001102110011011001011011001000000000100000-00000110011100000111011020101200101001200110102011001011000001001100110102001010000010011110001110010000012102100002000000012012110110111101101110000003
	Anser_caerulescens         011112111002101010110101100221021101111110221101111010001001111311011201001010110110101010002102110001011000011011011000010000100000-00001110011000200110011120101101102000200120002021000011000001000100111002001011001010011100000100000001012102100000001000122003110010120102101110000003
	Malacorhynchus             021112111102221010111101100221021101111110221101111010001101111310011101001110121000111011002100030010111101011001011110010000111220-00011120011100210110011120210111002001210120012021100111000001000110100002011010000000011110001101000000012102100001000000120003110000111102101120000?03
	Tadorna_tadornoides        211112111002111010111100000221021101111110221111111010001101111311011101011010121000121011002100010001011001011001011100010010110110-00011120011100201110011120100110101010201120012021000011000001000100111002001010001010001110001111000001012102100001000000022003110000111102101120000003
	Leipoa_ocellata            210010001000111001010101000120110000?010100200001101010111010002001100000101023221102201111120200111100000100002021-0102120121110011002100100100012000000120021010001012000000012111101100110010000010110100000001000000100000101001111000101112001011010001111110110001101100020000021000210
	Megapodius_reinwardt       2100100010001010000101010001201100000010101200001101010111010002001100000101023221102201111120200111100000110002021-0102120121110011002100100101012000000120021010001012011000012011001100110010000010110100000001000000100000101001010000101112001011011001111110110001100100020000020000210
	Megapodius_eremita         22001000100010100001010100012011000000101012000011010?01110100020?1100000101123221102201110120200111100000110002021-0102120121110011002100100101012000000120121000001012010000012001001100110010000010110100000001001000100000101001000000101112001011011001111110110001100100020000020000210
	Alectura_lathami           2200100010001010010101010001201100000010101200001101010111010002001100000101023211102201111120200111100000100002021-0102110121110111002100100101012000000120021010001012010000012111101100110010000010110100000001000000100000101001110000101012001011011000111110110000101100021000020000210
	Talegalla_fuscirostris     220010011000101000010100000120110000????100200001101010111010002001100000101023211102201111120210111000000100002021-0202110121110211002100100101012000000120021000001011010000012111001100110000100010110100000001001000100010101001101000101112001011011000111120110001001100020000011000010
	Macrocephalon              120010012000101001010100100120110000001010120000110101111101000200?100000101023221102201101120210111000000110012021-0102110121110211002100100100012000000110021010001012010000012101?011?0110000000000100100000101001000100010001001000000101012001011011000111110111110000100021000021000010
	Mwalau                     ??0010?????????????????????????????????????????01101?1011??1?0??????0??????????????????0111120210111000000100?????1-01021201211100010022?????????0200000012002?00???10110000?????????????????0?????0?0100?00?0???????????????011100?10000110?01200101101?001111?1???011000010001??0?0?00?????
	Gallus_gallus              200010000101121001010101010120110000001010120000110101011111000300210000(0 1)10102(2 3)221102201110120201111101000110002021-110212112111022111210001110101200001012002101000101211000001200010100011000000100011010000101101000011000010100110(1 2)000101011001011010001110110111100001101011000021000000
	Coturnix_pectoralis        210010000001111001010101010120110000???0101200001101010111110003002100000101?22221102200110120200311101100100002031-1312121121110011112100100101012001010120021020001012100000022010101000100000001000110100001100000000110000001001101001101012001011010001111110112100001101101000020000000
	Acryllium_vulturinum       210010000101001010010101000120110000????101200001101010111110003000100001101123221102201110120200311101100100002021-12021211011001111121000001010120000101200210000010110000000120100010001100000010011101000000010010001000000010011010001010120010110(0 1)1001110110111100000110011000020000000
	Megavitiornis_altirostris  ?22010?21000?0?0000?0????0012011??00????1????0001101000100(0 1)1000200010?0001?1?2321?01???011012020---1---10-1-0?????--0---1----1--0--1-00100----------010---2002?-000-1---0-01000??01??0?1??1000000000101101001000010101011200000011011110000010120010110100001111101111101011000201000100100??
	Ortalis_vetula             2000100000020110010101000101201100000011101200111101010111110003002100000101123021102201111120200111101000110002031-12021201211102211121000001000020010001201210001010121000000120001010101100000010001101000000010110001000000000010110011010120010100110011101101101?0001100020000021000001
	Sylviornis_neocaledoniae   ?22010022000001000010100100120110001????100210001101?001010100?200?100001101?2??2??????11111202-----------1-0?????1--10--2---1--0----02100----------010---200211001-10110102?0???????211??1000100010101001000000010000001100000011011010000000120020110101001111121111101000000001010220001??
	Presbyornis_pervetus       00111?110112?11010110?01??0221??1000????1???1100111011011101110310011?1??????0???1000000110001001300010110000??1?1001000000000101010-00000100011100300111002110210101001011201020??10011000001000011001001011010010110001100010000012000001110111021000020001001200011100100110020010200????3
	Dromaius_novaehollandiae   00010000110220100000001001000002000000000-331010001000010100000100100301011100222101102--1--0----------1----1-------------------0----00--------------1--------?-------------10120012020000011000101001100000104001001001101100001111101110120101-101211-2110011102303220010121101101012110200
	Dinornis_robustus          22000000100220100000001011000011000000000-3310000010?001?10000000010030100?100222100021--1------------------1-------------------------------------------------?-------------10120012020110001001000011001010113201100111100000001000111011020000-001211021101111122031202-00001001-1-130101?0
	Tinamus_robustus           20001000100220000000000001000012000000000-330000000?001111100001001001000000022221100211111001200311100110010010021-1102120121100121211110101101011300010100021000001010010000022002120000100000000010110100011100001000220000001001011000110011000101110001100122003110210100101101011000200
	Struthio                   00010000010210100000000001000002000000000-331010000020010100000101100300000000221101011--1-------------1-0--1-------------------------------------------------?-------------10101002020000011000101000000000104001021001100000101021021111120001-1-021--211011010230221111012110--0-1-1210200
	Dromornis_planei           022110222002?01102110100100120110???????100211002101110010010022010?0?00010??0222101012--1-------------1----1----------------1-------0------------------------?-------------111?00?2021110001000010110001?111?3201100011121011001011102-000100020010210110010101023031201010001010110121112??
	Crax_rubra                 2100100000020110010101000001201100000011101200011101110111110003000100000(0 1)01123021102201111120200311100000110002021-1202120121110111112100010100002200000120121000101012100000012000101110100000001000100100000001010000110000001001022-00101012001010011001111120110100001100020000021000001
	Eulipoa_wallacei           010010002000101000010101000120110000001010120000110101011101000200?100000101?23221102201101120210111000000110112021-0102120121110111002100100101012000000111021020001012010000022000101100110110001000100100000101001000010010101101010000101011001011011001111010111001100100020000021000110
	Lithornis_promiscuus       000000000102200?000?0?????00001?000000000033?0100010?0010100010100100?200101100111001220110101030300100100010100021-0000000000100120-0220010102100030100112002?1100010000101000?200212011?1110000000001100000111000010002210000011010110111110111100000-00001111223011200001000010000200?????
	Chauna_torquata            2000111100011011021101011001101111011111100101011110100000010003000102200010100001001011000021001000000010010110111-1000000000100000-00000(0 1)00011000110111101200200-01000001101100000001100000010001001000101000000111000010001100001101000001012102100002001100012202110010100001001020000001
	Lithornis_plebius          ??????????????000000?0100000001?????????00331?0000000011010???????????2?010?10?????????0110101030300110101210???0?1-1000000000100120-0211010102100030000112002?2100010100101?00??00??200??1110000000001100000111010010002210000010011110101110111100000-00011111223011200101000010000200?????
	Paracathartes_howardae     00000?????????000000???000???????????????033?000?000?0110100??????1?????0??0?????????????10101020300100100210???0???1000000000?00120-022101000?100000000111202121010101001????????????????1110000010001100020111010010??2210000010011110001110111100000-10000111222011200101000010000200000??
	Phasianus_colchicus        210010000101011001010101000120110000????101200002101000111110003000100001111020221102201110120200111100000100002031-1102121121110021112100111101012001010120121120001012110000112010101000110010001000120100001111000001120000101001111001101011001011010001110110112110011101001000020000000
	Burhinus_grallarius        000110000112021001100110001--0120110001111000010100020101100000000000010011101221100120001000100030011110221011102001000000000001110-00200111021001300010020020200201000011100020012001100100000001110100200000001010010111000100002202-00010011101011102000100122103210010111101111021100000
	Porphyrio_melanotus        010110010002201001000100001--0020110001111000010110120100100000001000100111101221101121001000100000000010001000003021002020000001000-002111200000000011111201102001000000012001000001010001000000000101200000111100110001100000000021010001000120021000020011000101001100101010111-0010000000
	Grus_rubicunda             100110000102101001000100011--002011000111100001011002010010000000000020?101000000100002001000120100000000010000-031-1000000000000000-10200021021000000110101110110110000001100100010101110100000001000100000010010011000110011000002101000001011001100102001100122112210010111102000020000000
	Anatalavis_oxfordi         ?1111?1?000??010100?0???0?0?21??????????????01?????????????1???30?????1???????22??001??001?00100020110100001011000001000000000?11020-000000000101?????????0112?11010000?01111?1??0???????????????????????????????????????????????????????????????????????????????????????????????????????????

	Vegavis_iaai               ???????????????????????????????????????????????????????????????????????????????????????0????0100???????1???10?????001???00????1??????0???000????????????????????????????????1?0????20?????0?1???0???????0????????????????????????????0?????????????????????????12200?????????????????????????
		

;
END;


BEGIN PAUP;


SET MAXTREES=10000 ROOT=OUTGROUP OUTROOT=monophyl CRITERION=parsimony tcompress=yes torder=left;
OUTGROUP   Lithornis_promiscuus Lithornis_plebius Paracathartes_howardae  Dromaius_novaehollandiae Dinornis_robustus Struthio  Tinamus_robustus / only ;

LOG start file = Gallo37_285_Backb_ord_log.txt replace = yes;

TYPESET *Morphoclines = ord:1 2 6 7 8 12-14 18 28 29 32 49 64 70 78 80 81 95 98 106  112 116 122 130 131 140 156 160 161 172 176 177 180 182 200 202 217 227-231 236 240 243 249 257 260-263 269 272 273 278-280 283 285;
[TYPESET *unordered = unord:1-285;]

DELETE   Anatalavis_oxfordi;
[DELETE   Vegavis_iaai Megavitiornis_altirostris  ;]

CONSTRAINTS FullBackbone (backbone) = [&R] ((((((Crax_rubra,Ortalis_vetula),(Acryllium_vulturinum,(Coturnix_pectoralis,(Gallus_gallus,Phasianus_colchicus)))),(((Megapodius_eremita,Megapodius_reinwardt),Eulipoa_wallacei),(Macrocephalon,(Talegalla_fuscirostris,(Leipoa_ocellata,Alectura_lathami))))),((Anhima_cornuta,Chauna_torquata),((Dendrocygna_eytoni,((Tadorna_tadornoides,Malacorhynchus),(Cereopsis_novaehollandiae,Anser_caerulescens))),Anseranas_semipalmata))),((Grus_rubicunda,Porphyrio_melanotus),Burhinus_grallarius)),(Struthio,(Dromaius_novaehollandiae,(Dinornis_robustus,Tinamus_robustus))));
HSEARCH addseq = random nreps = 1000 rstatus = yes nchuck = 2000 chuckscore = 1 enforce = yes constraints = FullBackbone;
SAVETREES File = Gallo37_285_Backb_ord_MP.trees brlens = yes replace = yes;

PSET opt=DelTran [opt=acctran]; 
DESCRIBETREES All / apolist=yes ;

CONTREE / treefile = Gallo37_285_Backb_ord_MP_con.tree  root=outgroup outroot=monophyl replace = yes;

[
BOOTSTRAP nreps=1000 conlevel=50 grpfreq=yes keepall=yes brlens=yes treefile=Gallo37_285_Backb_ord_boot.trees replace=yes search=heuristic  / addseq=random nreps=100 nchuck=1000 chuckscore=1 enforce = yes constraints = FullBackbone;
SAVETREES from=1 to=1 file=Gallo37_285_Backb_ord_boot_con1.tree savebootp=nodelabels;
CONTREE / treefile=Gallo37_285_Backb_ord_boot_con2.tree root=outgroup outroot=monophyl LE50=yes GRPFREQ=yes;
]
LOG stop;
	
END;
